# Supplementary material for: Attenuated Chimeric GI/GIII Vaccine Candidate against Japanese Encephalitis Virus
Source: Vaccines (Basel). 2023 Dec 8;11(12):1827. doi: 10.3390/vaccines11121827 (PMC10747704; doi:10.3390/vaccines11121827)
Supplement: Supplementary file 1 [file vaccines-11-01827-s001.zip]

Archive with 1 entries (1 files):
- vaccines-2694970-supplementary.pdf
